# Supplementary material for: An integrated solution of deep reinforcement learning for automatic IMRT treatment planning in non-small-cell lung cancer
Source: Front Oncol. 2023 Feb 3;13:1124458. doi: 10.3389/fonc.2023.1124458 (PMC9936236; doi:10.3389/fonc.2023.1124458)
Supplement: Date sheet 1 — In this document, the dosimetric parameters for all tested cases are recorded between the MOAPN final plans, the clinical plans, and the MOAPN initial plans. [file DataSheet_1.xlsx]

## Sheet: Sheet1
Cases	Chestwall (Dmax-cGy) clinical plans	Chestwall (Dmax-cGy) final plans	Chestwall (Dmax-cGy) initial plans		Spinalcord (Dmax-cGy) clinical plans	Spinalcord (Dmax-cGy) final plans	Spinalcord (Dmax-cGy) initial plans		Heart (Dmax-cGy) clinical plans	Heart (Dmax-cGy) final plans	Heart (Dmax-cGy) initial plans		Lung-AS (V5-%) clinical plans	Lung-AS (V5-%) final plans	Lung-AS (V5-%) initial plans		Esophagus (Dmax-cGy) clinical plans	Esophagus (Dmax-cGy) final plans	Esophagus (Dmax-cGy) initial plans		Bronchus (Dmax-cGy) clinical plans	Bronchus (Dmax-cGy) final plans	Bronchus (Dmax-cGy) initial plans		D2cm (Dmax-cGy) clinical plans	D2cm (Dmax-cGy) final plans	D2cm (Dmax-cGy) initial plans
1	3547	3038	4293.02		460	651	706.85		1734	1526	1773.38		23.3	25.34	34.55		438	794	636.88		770	903	1107.72		2001	1961	2545.73
2	2340	1675	2583.21		189	442	505.62		1188	697	1036.49		13.96	15.45	20.09		550	416	473.57		685	706	1051.94		1816	1764	2488.94
3	4014	3073	4367.04		982	518	711.19		1237	1121	1102.52		39	32.67	37.97		594	53	89.3		1015	1022	1499.58		2177	2105	2567.36
4	3890	3762	4849.43		406	456	528.68		29	11	18.63		18.24	19.57	23.5		452	463	598.38		492	462	470.7		2508	2055	2541.23
5	3536	3276	4590.39		1143	930	1290.16		807	834	885.09		15	15.06	19.33		653	689	854.67		20	120	172.72		1828	2352	2624.91
6	4598	4381	5018.51		580	683	577.4		1403	1313	1313.16		21.3	20.64	31.42		286	700	596.72		873	736	964.32		2083	2194	2682.47
7	5093	4366	5037.03		311	377	265.82		714	716	768.79		13.07	10.83	16.28		370	639	607.19		666	778	758.92		2102	1625	2406.09
8	3613	2297	3446.02		408	409	402.88		71	17	31.92		24.54	20.84	26.47		500	449	530.55		1554	1044	1333.77		2143	2198	2627.7
9	3802	3242	4084.81		562	677	615.5		1303	1194	1292.16		24.6	24.9	31.23		494	773	679.5		1177	871	916.6		2277	2092	2511.5
10	4524	4006	4609.65		1533	1243	1612.26		1707	1206	1292		36.57	37.46	38.57		1092	1333	1234.56		2229	2300	2170.28		2378	2568	2624.11
11	2786	2270	2898.88		668	816	729.04		75	31	54.94		27.62	23.25	27.67		500	706	694.89		895	1082	1036.54		2221	2146	2626.2
12	4729	4513	5090.82		383	707	822.14		234	215	365.94		18.8	17.22	21.81		650	842	818.22		777	801	796.56		2292	2145	2530.56
13	3977	3494	4189.12		1065	713	1040.24		1361	1350	1151.14		26.5	24.89	31.03		1165	1376	1183.17		1950	2236	2050.03		2099	2487	2650.7
14	5479	5356	5174.69		383	454	462.91		834	973	1040.63		29.34	30.03	36.67		709	834	918.57		667	834	674.08		2530	2511	2969.62
15	5445	5301	5185.43		903	815	1303.35		942	806	928.84		24.86	22.98	30.76		526	883	911.74		1033	1394	1506.15		1988	2081	2744.6
16	5436	5157	5177.88		537	845	792.11		39	13	19		23.84	22.6	24.21		844	607	847.28		1082	1170	1242.33		2193	2072	2846.22
17	5446	4846	5160.7		1348	1210	1518.56		1045	1024	1060.97		33.26	29.48	36.55		912	1134	1123.07		1545	1534	1503.34		2245	2480	2814.59
18	4663	1861	2755.7		1395	854	870.68		78	144	111.79		17.95	17.85	19.89		863	522	794.86		1344	1075	1286.27		2311	2061	2601.02
19	4780	5073	5156.94		256	483	473.8		604	641	719.11		16.39	21.02	25.37		493	450	602.77		843	628	831.52		1830	2166	2627.9
20	5085	4975	5166.36		528	802	637.32		20	13	23.27		16.37	12.79	18.83		541	376	343.34		665	675	599.25		2245	2303	2784.29
21	4707	3903	4584.14		2141	1930	2258.05		2041	1871	1831.14		41.36	39.82	41.32		1916	1825	1974.67		123	41	41.43		2626	2511	2696.93
22	3008	2509	3373.82		582	840	768.94		730	870	853.57		25.36	24.99	27.84		654	726	751.59		1107	967	1019.72		2167	2100	2558.91
23	4558	4698	5168.97		324	711	599.58		2655	2659	2518.94		25.14	21.56	27.61		640	963	953.89		862	1008	1145.51		2576	2460	2736.93
24	5194	4612	5152.59		1289	1058	1315.72		1450	1213	1277.93		35.68	29.48	35.65		708	1188	972.82		1731	1942	1877.33		2397	2353	2814.75
25	2077	1793	2101.88		514	664	645.35		2878	2374	2453.47		31.85	29.87	33.74		537	865	771.03		1374	1264	1658.57		2293	2444	2607.87
26	4122	3065	3820.26		2206	1931	2492.12		31	741	848.37		23.61	16.17	18.97		1739	1391	1636.32		2266	2093	2338.75		2311	2244	2638.94
27	4307	3421	3969.91		666	532	672.64		1548	1377	1431.05		34.68	55.03	58.06		783	1195	1018.04		1529	1204	1271.9		2450	2318	2608.81
Mean	4250.22	3702.33	4333.6		806	805.593	911.811		991.037	924.074	970.527		25.2663	24.5107	29.4589		726.259	821.926	837.689		1084.22	1070	1160.22		2225.44	2214.67	2647.37
SD	944.643	1144.93	927.385		546.197	394.85	543.736		800.668	697.661	689.28		7.87772	9.31133	9.08344		377.784	386.497	378.275		559.75	564.668	561.023		218.386	229.59	123.733
