# Supplementary material for: An integrated solution of deep reinforcement learning for automatic IMRT treatment planning in non-small-cell lung cancer
Source: Front Oncol. 2023 Feb 3;13:1124458. doi: 10.3389/fonc.2023.1124458 (PMC9936236; doi:10.3389/fonc.2023.1124458)
Supplement: Date sheet 2 — In this file is recorded that the actual dose of six ring structures (Ring1, Ring2, Ring3, Ring4, Ring5, D2cm) changes during the overall adjustment steps.. [file DataSheet_2.xlsx]

## Sheet: ring1(Dmax-cGy)
Cases	Step0	Step1	Step2	Step3	Step4	Step5	Step6	Step7	Step8	Step9	Step10	Step11	Step12	Step13	Step14	Step15	Step16	Step17	Step18	Step19	Step20	Step21	Step22	Step23	Step24	Step25
1	5154.57	5155.55	5155.64	5154.32	5112.01	5103.02	5095.47	4885.32	4825.97	4743.93	4749.69	4766.31	4767.33	4767.37	4767.37	4767.37	4767.37	4767.37	4767.37	4767.37	4767.37	4767.37	4767.37	4767.37	4767.37	4767.37
2	5154.78	5156.21	5156.21	5156.21	5129.21	5097.25	5052.83	4978.48	4935.14	4906.04	4904.86	4904.86	4904.86	4904.86	4904.86	4904.86	4904.86	4904.86	4904.86	4904.86	4904.86	4904.86	4904.86	4904.86	4904.86	4904.86
3	5150.47	5150.51	5150.45	5150.54	5096.01	5053.25	5020.91	4964.38	4875.12	4767.55	4715.33	4639.49	4676.82	4677.76	4677.83	4677.83	4677.83	4677.83	4677.83	4677.83	4677.83	4677.83	4677.83	4677.83	4677.83	4677.83
4	5022.08	5023.03	5023.06	5018.59	4980.95	4943.72	4922.08	4894.49	4818.39	4720.79	4689.62	4622.53	4548.85
5	5158.31	5158.51	5158.43	5110.61	5088.06	5066.01	5033.58	4979.88	4900.23	4802.59	4709.19	4628.55	4621.48	4600.16	4599.9	4599.9	4599.9	4599.9	4599.9	4599.9	4599.9	4599.9	4599.9	4599.9	4599.9	4599.9
6	5129.55	5130.13	5123.46	5120.57	5108.58	5091.2	5054.59	5005.01
7	5146.36	5149.23	5149.53	5149.52	5094.82	5058.35	5019.51	4964.27	4851.89	4753.42	4691.14	4668.17	4647.6	4610.64
8	5215.36	5216.56	5216.28	5165.66	5110.46	5073.94	5041.58	5000.97	4961.35	4882.3	4881.85	4823.6	4824.3	4824.22	4824.22	4824.22	4824.22	4824.22	4824.22	4824.22	4824.22	4824.22	4824.22	4824.22	4824.22	4824.22
9	5175.84	5176.32	5176.24	5111.38	5071.42	5037.98	5005.12	4908.01	4877.91	4894.53	4894.9	4894.72	4894.77	4894.79	4894.79	4894.78	4894.77	4894.76	4895.37	4895.36	4895.35	4895.32	4895.32	4895.27	4895.29	4895.19
10	5145.55	5141.43	5140.94	5125	5093.59	5064.84	5032.68	4977.45	4873.64	4741.8	4625.48	4583.1	4550.36	4520.01	4483.54	4425.37	4426.15	4425.75	4425.75	4425.75	4425.75	4425.75	4425.75	4425.75	4425.75	4425.75
11	5216.32	5212.52	5212.66	5212.66	5146.11	5136.24	5105.56	5017.8	4940.21	4829.88	4772.19	4710.85	4661.1	4659.52	4659.26	4659.29	4659.29	4659.29	4659.29	4659.29	4659.29	4659.29	4659.29	4659.29	4659.29	4659.29
12	5208.08	5209.78	5209.46	5209.42	5133.86	5106.45	5043.22	4996.2	4894.58	4820.82	4723.32	4711.15	4585.94	4585.56	4582.32
13	5131.55	5133.83	5133.24	5120.2	5029.58	4974.79	4925.06	4914.27	4904.56	4828.63	4864.96	4865.28	4865.35	4865.35	4865.35	4865.35	4865.35	4865.35	4865.35	4865.35	4865.35	4865.35	4865.35	4865.35	4865.35	4865.35
14	5142.63	5140.18	5140.21	5140.19	5101.69	5081.06	5082.1	5084.08	5086.23	5094.84	5050.52	4954.97	4721.26	4681.96	4668.84	4649.22
15	5174.11	5168.91	5169.66	5169.69	5143.17	5083.79	5011.33	4930.49	4823.94	4742.9	4719.02	4677.3	4674.45	4674.42	4674.42	4674.42	4674.42	4674.42	4674.42	4674.42	4674.42	4674.42	4674.42	4674.42	4674.42	4674.42
16	5140.4	5142.04	5141.4	5141.4	5069.76	4907.95	4794.5	4712.41	4668.94	4636.6	4613.75
17	5167.96	5171.82	5166.49	5141.33	5132.37	5127.8	5063.97	4990.12	4907.41	4762.42	4631.88	4556.59	4529.83	4520.04	4493.02	4456.48	4447.1	4450.12	4445.32	4438.75	4432.41	4426.08	4431.5
18	5161.62	5155.91	5151.89	5156.57	5085.92	5046.98	5038.48	4996.18	4878.09	4825.44	4825.68	4755.05	4740.73	4738.69	4738	4737.97	4737.97	4737.97	4737.97	4737.97	4737.97	4737.97	4737.97	4737.97	4737.97	4737.97
19	5147.36	5148.54	5148.56	5116.23	5091.69	5068.99	5031.92	4980.62	4880.76	4855.08	4767.28	4766.8	4766.8	4645	4645.65	4645.79	4645.79	4645.79	4645.79	4645.79	4645.79	4645.79	4645.79	4645.79	4645.79	4645.79
20	5100.72	5103.65	5103.37	5106.32	5086.47	5064.83	4978.6	4929.77	4905.54	4842.24	4733.88	4707.61	4706.5	4719.65	4673.2	4672.87	4672.87	4672.87	4672.87	4672.87	4672.87	4672.87	4672.87	4672.87	4672.87	4672.87
21	5060.34	5064.26	5060.47	5043.4	5017.87	4958.67	4906.44	4861.82	4829.79	4755.38	4663.49	4589.37	4587.93	4618.45	4618.91	4618.83	4618.83	4618.83	4618.83	4618.83	4618.83	4618.83	4618.83	4618.83	4618.83	4618.83
22	5153.11	5154.18	5154.22	5154.22	5123.82	5086.13	5064.18	5022.45	4934.92	4824.68	4773.69	4752.6	4729.31	4682.14	4682.87	4682.79	4682.79	4682.79	4682.79	4682.79	4682.79	4682.79	4682.79	4682.79	4682.79	4682.79
23	5158.74	5160.57	5160.59	5160.61	5145.05	5138.6	5119.35	5017.47	4872.59	4746.42	4683.92	4615.72	4564.32	4399.69	4400.54	4400.14	4400.14	4400.14	4400.14	4400.14	4400.14	4400.14	4400.14	4400.14	4400.14	4400.14
24	5132.43	5133.41	5125.75	5120.41	5122.91	5021.77	4850.7	4773.78	4735.39	4736.9	4736.33	4736.33	4736.33	4736.33	4736.33	4736.33	4736.33	4736.33	4736.33	4736.33	4736.33	4736.33	4736.33	4736.33	4736.33	4736.33
25	5094.87	5095.68	5095.29	5081.38	5051.32	5018.96	4946.54	4911.6	4881.91	4776.89	4777.04	4878.62	4878.76	4878.98	4878.98	4878.98	4878.98	4878.98	4878.98	4878.98	4878.98	4878.98	4878.98	4878.98	4878.98	4878.98
26	5089.8	5092.4	5091.92	5091.89	5028.05	4993.71	4947.48	4868.18	4773.04	4682.47	4624.29	4553.72	4522.53	4498.42	4498.31	4498.31	4498.31	4498.31	4498.31	4498.31	4498.31	4498.31	4498.31	4498.31	4498.31	4498.31
27	5069.07	5070.41	5065.42	5055.07	5013.79	5001.45	4920.07	4852.93	4775.93	4672.64	4600.14	4529.92	4529.5	4491.34

## Sheet: ring2(Dmax-cGy)
Cases	Step0	Step1	Step2	Step3	Step4	Step5	Step6	Step7	Step8	Step9	Step10	Step11	Step12	Step13	Step14	Step15	Step16	Step17	Step18	Step19	Step20	Step21	Step22	Step23	Step24	Step25
1	3561.26	3561.49	3560.35	3544.25	3233.89	3234.85	3253.12	3284.29	3413.02	3162.61	3053.15	2971.31	2972.62	2972.65	2972.65	2972.65	2972.65	2972.65	2972.65	2972.65	2972.65	2972.65	2972.65	2972.65	2972.65	2972.65
2	3850.84	3851.91	3851.91	3851.91	3634.4	3387.25	3207.85	3062.38	2947.1	2915.57	2914.61	2914.61	2914.61	2914.61	2914.61	2914.61	2914.61	2914.61	2914.61	2914.61	2914.61	2914.61	2914.61	2914.61	2914.61	2914.61
3	4238.62	4238.56	4238.52	4238.59	3941.76	3645.73	3408.07	3246.15	3208.96	3131.61	3092.52	3001.11	2877.35	2877.93	2877.97	2877.97	2877.97	2877.97	2877.97	2877.97	2877.97	2877.97	2877.97	2877.97	2877.97	2877.97
4	3671.38	3671.89	3671.92	3654.97	3474.6	3274.08	3100.85	2905.01	2815.63	2737.7	2725.87	2703.78	2660.87
5	4400.26	4400.44	4400.37	4134.65	3851.85	3567.77	3308.46	3200.13	3065.04	2883.9	2790.53	2763.73	2757.19	2722.63	2719.65	2719.65	2719.65	2719.65	2719.65	2719.65	2719.65	2719.65	2719.65	2719.65	2719.65	2719.65
6	4169.12	4169.6	4048.33	4001.88	3787.29	3515	3400.52	3318.98
7	3921.49	3910.59	3922.09	3922.08	3719.73	3450.67	3262.86	3242.51	3230.69	3265.05	3221.84	3212.55	3204.01	3190.16
8	4270.01	4271.3	4271.07	4222.44	3952.11	3653.12	3430.84	3340.03	3314.84	3123.59	3123.3	3038.01	3038.46	3038.4	3038.4	3038.4	3038.4	3038.4	3038.4	3038.4	3038.4	3038.4	3038.4	3038.4	3038.4	3038.4
9	4257.4	4257.8	4257.73	4178.1	3944.09	3683.17	3363.06	3290.57	3270.52	2759.45	2759.66	2758.94	2758.97	2758.37	2758.36	2757.74	2757.73	2759.88	2759.88	2759.25	2759.24	2758.61	2758.61	2757.96	2757.98	2757.3
10	4259.74	4259.87	4259.46	4195.95	3929.35	3635.98	3379.65	3304.79	3329.12	3314.99	3428.93	3576.78	3541.89	3589.18	3534.01	3448.56	3449.16	3448.85	3448.85	3448.85	3448.85	3448.85	3448.85	3448.85	3448.85	3448.85
11	3995.81	3996.05	3995.63	3995.63	3736.43	3511.53	3303.26	3297.78	3367.99	3408.74	3435.41	3223.93	3176.58	3174.77	3174.59	3174.61	3174.61	3174.61	3174.61	3174.61	3174.61	3174.61	3174.61	3174.61	3174.61	3174.61
12	3915.58	3915.39	3915.15	3915.12	3730.33	3465.66	3257.23	3267.13	3140.11	3092.54	2990.38	2985.63	2989.76	2988.82
13	3973.86	3976.81	3976.35	3979.58	3765.22	3516	3288.15	3134.37	2986.12	2876.46	2781.61	2782.16	2782.2	2782.2	2782.2	2782.2	2782.2	2782.2	2782.2	2782.2	2782.2	2782.2	2782.2	2782.2	2782.2	2782.2
14	4258.28	4126.52	4126.55	4130.82	3858.52	3671.84	3672.08	3657.16	3644.77	3547.32	3313.78	3166.78	3095.23	3082.32	3070.04	3051.64
15	3825.91	3793.3	3793.32	3793.34	3604.83	3412.59	3189.15	3238.1	3054.24	2966.11	2947.11	2921.43	2919.65	2919.63	2919.63	2919.63	2919.63	2919.63	2919.63	2919.63	2919.63	2919.63	2919.63	2919.63	2919.63	2919.63
16	3676.65	3678.36	3677.15	3677.15	3460.82	3270.89	3172.35	3131.11	3084.96	3067.34	3052.71
17	4153.07	4112.78	4111.94	3791.38	3516.64	3301.07	3234.1	3215.17	3154.66	3277.93	3342.04	3363.21	3403.43	3387.33	3318.57	3235.79	3208.97	3194.11	3176.97	3161.53	3146.71	3128.98	3121.77
18	4132.34	4069.47	4072.96	4068.38	3879.7	3641.13	3382.6	3147.18	3078.57	2999.46	2999.21	2968.59	2956.02	2954.13	2953.09	2953.07	2953.07	2953.07	2953.07	2953.07	2953.07	2953.07	2953.07	2953.07	2953.07	2953.07
19	4202.78	4203.75	4203.77	4081.55	3833.54	3583.61	3365.52	3284.35	3200.33	3113.82	2943.46	2943.16	2943.16	2941.13	2941.54	2941.63	2941.63	2941.63	2941.63	2941.63	2941.63	2941.63	2941.63	2941.63	2941.63	2941.63
20	3893.93	3894.8	3894.58	3891.51	3657.67	3413.14	3214.77	3012.46	2885.71	2828.66	2760.87	2738.07	2708.18	2679.45	2649.95	2649.09	2649.09	2649.09	2649.09	2649.09	2649.09	2649.09	2649.09	2649.09	2649.09	2649.09
21	3873.77	3859.72	3847.89	3778.39	3692.9	3494.83	3248.21	3048.42	2858.79	2818.64	2634.27	2542.17	2538.93	2456.2	2456.45	2456.4	2456.4	2456.4	2456.4	2456.4	2456.4	2456.4	2456.4	2456.4	2456.4	2456.4
22	3962.69	3963.52	3959.52	3959.52	3873.22	3591.59	3345.88	3222	3238.02	3329.82	3304.64	3173.79	3147.77	2907.36	2907.81	2907.77	2907.77	2907.77	2907.77	2907.77	2907.77	2907.77	2907.77	2907.77	2907.77	2907.77
23	3811.27	3812.46	3812.48	3811.78	3583.08	3343.6	3144.15	3195.41	3338.89	3291.48	3261.69	3224.39	3187.7	2978.73	2979.3	2978.3	2978.3	2978.3	2978.3	2978.3	2978.3	2978.3	2978.3	2978.3	2978.3	2978.3
24	3632.51	3632.46	3605.28	3584.41	3525.59	3238.61	3113.8	3067.5	3032.3	3033.03	3032.67	3032.67	3032.67	3032.67	3032.67	3032.67	3032.67	3032.67	3032.67	3032.67	3032.67	3032.67	3032.67	3032.67	3032.67	3032.67
25	3767.95	3766.43	3767.52	3739.49	3627.49	3412.67	3232.87	3067.74	2942.14	2891.88	2894.02	2779.35	2779.79	2778.94	2778.94	2778.94	2778.94	2778.94	2778.94	2778.94	2778.94	2778.94	2778.94	2778.94	2778.94	2778.94
26	3776.62	3777.35	3776.32	3776.3	3537.59	3300.46	3109.29	3133.52	3235.28	3165.45	3117.64	3067.2	3048.11	3025.51	3025.43	3025.43	3025.43	3025.43	3025.43	3025.43	3025.43	3025.43	3025.43	3025.43	3025.43	3025.43
27	3624.48	3625.44	3620.14	3601.45	3423.67	3212.14	3238.27	3292.19	3324.15	3288.57	3372.67	3370.58	3370.27	3345.86

## Sheet: ring3(Dmax-cGy)
Cases	Step0	Step1	Step2	Step3	Step4	Step5	Step6	Step7	Step8	Step9	Step10	Step11	Step12	Step13	Step14	Step15	Step16	Step17	Step18	Step19	Step20	Step21	Step22	Step23	Step24	Step25
1	2423.92	2424.35	2423.65	2415.39	2320.72	2312.66	2325.88	2462.47	2497.42	2388.35	2206.5	2234.02	2234.5	2234.52	2234.52	2234.52	2234.52	2234.52	2234.52	2234.52	2234.52	2234.52	2234.52	2234.52	2234.52	2234.52
2	2422.28	2422.95	2420.52	2420.52	2315.19	2255.37	2238.86	2222.54	2086.81	2055.65	2055.43	2055.43	2055.43	2055.43	2055.43	2055.43	2055.43	2055.43	2055.43	2055.43	2055.43	2055.43	2055.43	2055.43	2055.43	2055.43
3	2586.25	2586.62	2585.91	2585.95	2447.52	2333.51	2262.7	2189.51	2106.86	2101.11	2058.98	1999.03	1936.46	1936.85	1936.88	1936.88	1936.88	1936.88	1936.88	1936.88	1936.88	1936.88	1936.88	1936.88	1936.88	1936.88
4	2346.2	2348.66	2348.68	2389.29	2297.21	2220.56	2139.01	1965.9	1849.75	1847.87	1840.4	1844.58	1838.66
5	2358.67	2358.77	2358.73	2290.81	2216.29	2144.91	2046.84	2004.99	1904.17	1920.48	1805.21	1777.9	1772.89	1749.55	1749.45	1749.45	1749.45	1749.45	1749.45	1749.45	1749.45	1749.45	1749.45	1749.45	1749.45	1749.45
6	2292.92	2293.18	2259.63	2183.67	2124.41	1993.46	1908.22	1932.03
7	2415.35	2416.36	2415.45	2415.44	2379.51	2291.88	2186.8	2172.11	2181.53	2334.96	2306.23	2298.06	2291.83	2277.39
8	2346.95	2346.81	2346.01	2339.85	2230.85	2105.01	1960.15	1942.12	1926.56	1868.97	1868.79	1859.66	1859.94	1859.9	1859.9	1859.9	1859.9	1859.9	1859.9	1859.9	1859.9	1859.9	1859.9	1859.9	1859.9	1859.9
9	2220.62	2220.83	2220.79	2173.01	2080.18	1979.14	1872.61	1830.32	1819.94	1493.4	1493.51	1491.93	1491.94	1491.95	1491.95	1491.95	1491.94	1491.94	1491.94	1491.93	1491.93	1491.92	1491.92	1491.91	1490.39	1490.36
10	2638.96	2639.46	2638.54	2612.59	2522.78	2415.01	2366.66	2377.5	2420.6	2389.91	2447.13	2481.21	2392.12	2239.99	2188.08	2117.99	2118.36	2118.17	2118.17	2118.17	2118.17	2118.17	2118.17	2118.17	2118.17	2118.17
11	2593.4	2593.74	2593.47	2593.47	2492.91	2399.51	2309.67	2319.49	2334.47	2201.55	2105.67	2038.93	2016.67	2016.62	2016.51	2016.52	2016.52	2016.52	2016.52	2016.52	2016.52	2016.52	2016.52	2016.52	2016.52	2016.52
12	2609.31	2610.16	2610	2609.98	2573.46	2514.35	2404.32	2500.11	2507.18	2471.7	2398.54	2389.59	2242.55	2242.37
13	2337.58	2338.25	2337.3	2352.59	2319.16	2252.14	2159.88	2105.92	1971.12	1855.14	1809.69	1810.05	1810.07	1810.07	1810.07	1810.07	1810.07	1810.07	1810.07	1810.07	1810.07	1810.07	1810.07	1810.07	1810.07	1810.07
14	2782.75	2746.4	2745.75	2745.74	2695.88	2676.01	2676.18	2660.34	2611.39	2509.62	2429.01	2414.23	2318.37	2332.29	2327.51	2322.24
15	2329.98	2326.51	2326.52	2326.54	2214.6	2143.2	2139.48	2207.44	2112.45	2041.42	2030.14	2011.75	2010.53	2010.51	2010.51	2010.51	2010.51	2010.51	2010.51	2010.51	2010.51	2010.51	2010.51	2010.51	2010.51	2010.51
16	2568.67	2569.1	2568.79	2568.79	2572.81	2575.6	2562.97	2490.87	2537.89	2450.31	2440.58
17	2577.01	2581.33	2583.05	2532.92	2461.33	2359.75	2316.21	2306.56	2331.54	2431.12	2626.77	2664.86	2660.68	2655.09	2509.8	2388.89	2284.33	2225.51	2184.15	2129.82	2071.78	2017.35	1967.22
18	2317.8	2286.9	2286.85	2275.98	2169.15	2067.7	2019.9	1951.97	1908.52	1848.16	1848.01	1834.02	1827.18	1826.39	1825.54	1825.53	1825.53	1825.53	1825.53	1825.53	1825.53	1825.53	1825.53	1825.53	1825.53	1825.53
19	2398.19	2398.74	2398.75	2325.27	2196.91	2157.41	2070.33	2107.85	2144.1	2170.19	1996.17	1995.36	1995.36	1941.08	1941.36	1941.41	1941.41	1941.41	1941.41	1941.41	1941.41	1941.41	1941.41	1941.41	1941.41	1941.41
20	2504.08	2507.33	2504.68	2485.91	2393.68	2300.39	2244.96	2220.45	2327.11	2349.32	2301.8	2253.53	2228.52	2178.07	2132.49	2132.34	2132.34	2132.34	2132.34	2132.34	2132.34	2132.34	2132.34	2132.34	2132.34	2132.34
21	2081.85	2080.83	2053.61	2017.57	1978.41	1956.83	1975.78	1894.38	1710.54	1658.47	1604.84	1557.85	1556.26	1534.51	1534.66	1534.63	1534.63	1534.63	1534.63	1534.63	1534.63	1534.63	1534.63	1534.63	1534.63	1534.63
22	2420.19	2420.01	2420.02	2420.02	2360.71	2219.67	2130.45	2164.16	2196.46	2253.6	2199.88	2151.28	2143.12	2062.43	2062.75	2062.71	2062.71	2062.71	2062.71	2062.71	2062.71	2062.71	2062.71	2062.71	2062.71	2062.71
23	2286.29	2286.72	2286.73	2286.74	2176.63	2102.91	2052.74	1973.08	1867.86	1845.08	1826.54	1808.08	1789.73	1806.78	1807.13	1805.1	1805.1	1805.1	1805.1	1805.1	1805.1	1805.1	1805.1	1805.1	1805.1	1805.1
24	2550.7	2550.44	2522.85	2532.62	2569.36	2476.97	2523.52	2507.72	2481.26	2477.57	2477.27	2477.27	2477.27	2477.27	2477.27	2477.27	2477.27	2477.27	2477.27	2477.27	2477.27	2477.27	2477.27	2477.27	2477.27	2477.27
25	2369.85	2369.08	2368.9	2327.95	2272.72	2241.82	2330.17	2396.66	2293.14	2207.38	2207.16	2067.3	2067.63	2065.37	2065.37	2065.37	2065.37	2065.37	2065.37	2065.37	2065.37	2065.37	2065.37	2065.37	2065.37	2065.37
26	2325.34	2325.92	2325.7	2325.69	2247.72	2184.3	2193.36	2193.3	2242.35	2064.46	1961.46	1925.51	1909.43	1889.43	1889.39	1889.39	1889.39	1889.39	1889.39	1889.39	1889.39	1889.39	1889.39	1889.39	1889.39	1889.39
27	2490.82	2491.48	2488.63	2488.16	2408.12	2325.93	2381.68	2424.67	2487.83	2449.85	2396.58	2235.84	2234.92	2209.69

## Sheet: ring4(Dmax-cGy)
Cases	Step0	Step1	Step2	Step3	Step4	Step5	Step6	Step7	Step8	Step9	Step10	Step11	Step12	Step13	Step14	Step15	Step16	Step17	Step18	Step19	Step20	Step21	Step22	Step23	Step24	Step25
1	1819.88	1820.02	1819.84	1825.39	1881.3	1841.71	1823.05	1918.79	1875.87	1813.5	1753.82	1622.88	1623.22	1623.24	1623.24	1623.24	1623.24	1623.24	1623.24	1623.24	1623.24	1623.24	1623.24	1623.24	1623.24	1623.24
2	1768.21	1768.7	1768.7	1768.7	1685.75	1611.95	1635.11	1641.81	1532.65	1506.87	1506.71	1506.71	1506.71	1506.71	1506.71	1506.71	1506.71	1506.71	1506.71	1506.71	1506.71	1506.71	1506.71	1506.71	1506.71	1506.71
3	1890.74	1891	1890.32	1890.35	1752.49	1642.04	1607.77	1586.33	1607.98	1659.69	1681.62	1554.86	1426.79	1427.07	1427.09	1427.09	1427.09	1427.09	1427.09	1427.09	1427.09	1427.09	1427.09	1427.09	1427.09	1427.09
4	1618.94	1619.47	1619.48	1618.36	1556.83	1505.85	1555.61	1642.6	1615.38	1625.44	1624.13	1639.16	1642.51
5	1756.9	1756.97	1756.94	1629.26	1624.54	1633.43	1629.12	1639.86	1645.48	1632.27	1634.95	1600.49	1598.55	1585.66	1585.57	1585.57	1585.57	1585.57	1585.57	1585.57	1585.57	1585.57	1585.57	1585.57	1585.57	1585.57
6	1613.58	1613.77	1604.74	1604.24	1543.88	1435.71	1463.74	1496.73
7	1822.06	1822.82	1822.67	1822.66	1767.12	1668	1673.5	1792.69	1624.37	1533.6	1509.51	1505.03	1499.53	1494.54
8	1780.12	1779.29	1779.19	1765	1677.8	1545.75	1496.73	1495.14	1480.69	1438.53	1437.77	1441.01	1441.22	1441.19	1441.19	1441.19	1441.19	1441.19	1441.19	1441.19	1441.19	1441.19	1441.19	1441.19	1441.19	1441.19
9	1526.65	1526.79	1526.77	1526.35	1546.26	1438.04	1380.46	1353.07	1344.84	1295.05	1295.15	1295.1	1295.12	1295.12	1295.12	1295.12	1295.12	1295.11	1295.11	1295.11	1295.1	1295.1	1295.1	1295.08	1295.09	1295.06
10	2113.27	2113.67	2113.47	2080.81	1890.96	1798.41	1820.23	1859.79	2030.87	1943.79	1876.31	1817.72	1702.87	1603.18	1605.29	1608.46	1608.74	1607.87	1607.87	1607.87	1607.87	1607.87	1607.87	1607.87	1607.87	1607.87
11	2045.78	2045.92	2045.71	2045.71	1937.63	1788.65	1894.91	1820.75	1936.79	1988.42	1920.43	1850.19	1841.53	1840.91	1840.8	1840.81	1840.81	1840.81	1840.81	1840.81	1840.81	1840.81	1840.81	1840.81	1840.81	1840.81
12	1782.3	1782.88	1782.77	1782.76	1766.58	1680.96	1556.01	1439.77	1358.02	1337.15	1328.63	1327.53	1346.63	1345.02
13	1626.9	1627.16	1626.98	1601.71	1604.68	1686.13	1723.97	1658.87	1616.11	1526.96	1525.85	1526.15	1526.17	1526.17	1526.17	1526.17	1526.17	1526.17	1526.17	1526.17	1526.17	1526.17	1526.17	1526.17	1526.17	1526.17
14	2197.61	2172.38	2171.75	2171.74	2057.33	1963.36	1963.49	1931.04	1863.5	1798.53	1777.86	1722.61	1674.92	1580.45	1578.83	1576.22
15	1695.64	1683.94	1683.95	1684.96	1621.74	1636.31	1669.94	1741.71	1688.21	1586.44	1581.96	1574	1573.7	1573.69	1573.69	1573.69	1573.69	1573.69	1573.69	1573.69	1573.69	1573.69	1573.69	1573.69	1573.69	1573.69
16	1843.38	1844.24	1843.28	1843.28	1832.67	1828.01	1857.61	1831.06	1843.72	1713.39	1708.96
17	2030.47	2029.46	2029.38	1952.86	1852.63	1694.54	1625.26	1674.97	1750.35	1904.12	1804.36	1689.88	1575.56	1468.67	1482.38	1477.86	1479.95	1482.45	1485.38	1485.77	1486.25	1485.7	1484.24
18	1642.8	1643.46	1643.42	1636.67	1610.25	1573.1	1568.11	1612.17	1511.94	1412.8	1412.68	1412.36	1408.7	1409.5	1409.3	1409.29	1409.29	1409.29	1409.29	1409.29	1409.29	1409.29	1409.29	1409.29	1409.29	1409.29
19	1728.59	1728.99	1728.99	1724.4	1753.95	1791.75	1753.85	1674.13	1626.84	1556.64	1514.44	1514.29	1514.29	1512.72	1512.93	1512.98	1512.98	1512.98	1512.98	1512.98	1512.98	1512.98	1512.98	1512.98	1512.98	1512.98
20	1758.85	1759.17	1759.07	1724.25	1652.03	1619.18	1776.54	1854.21	1794.15	1762.99	1733.74	1722.32	1744.93	1740.33	1729.3	1729.18	1729.18	1729.18	1729.18	1729.18	1729.18	1729.18	1729.18	1729.18	1729.18	1729.18
21	1486.31	1486.35	1465.78	1452.64	1450.48	1451.38	1457.98	1422.14	1386.2	1374.38	1345.46	1315	1312	1292.46	1292.59	1292.57	1292.57	1292.57	1292.57	1292.57	1292.57	1292.57	1292.57	1292.57	1292.57	1292.57
22	1754.1	1754.46	1754.48	1754.48	1708.9	1708.37	1689.06	1845.21	1767.22	1672.5	1571.09	1486.16	1481.85	1502.73	1502.96	1502.94	1502.94	1502.94	1502.94	1502.94	1502.94	1502.94	1502.94	1502.94	1502.94	1502.94
23	1715.99	1717.9	1717.91	1717.92	1616.55	1528.76	1547.04	1509.89	1460.44	1481.35	1469.97	1455.64	1446.67	1434.43	1434.71	1434.58	1434.58	1434.58	1434.58	1434.58	1434.58	1434.58	1434.58	1434.58	1434.58	1434.58
24	1875.41	1875.77	1930.1	1997.18	1996.4	1941.11	1919.51	1864.68	1761.33	1763.2	1762.99	1762.99	1762.99	1762.99	1762.99	1762.99	1762.99	1762.99	1762.99	1762.99	1762.99	1762.99	1762.99	1762.99	1762.99	1762.99
25	1880.78	1881.17	1881.03	1841.92	1767.68	1665.75	1687.99	1832.39	1783.04	1677.85	1677.68	1673.85	1673.47	1673.33	1673.33	1673.33	1673.33	1673.33	1673.33	1673.33	1673.33	1673.33	1673.33	1673.33	1673.33	1673.33
26	1646.83	1647.06	1646.9	1646.89	1594.28	1580.88	1604.38	1649.12	1611.04	1541.63	1499.53	1472.7	1464.27	1457.03	1457	1457	1457	1457	1457	1457	1457	1457	1457	1457	1457	1457
27	1850.92	1851.41	1837.55	1730.9	1715.45	1808.74	1831.66	1826.19	1686.12	1579.29	1467.5	1370.33	1370.21	1367.93

## Sheet: ring5(Dmax-cGy)
Cases	Step0	Step1	Step2	Step3	Step4	Step5	Step6	Step7	Step8	Step9	Step10	Step11	Step12	Step13	Step14	Step15	Step16	Step17	Step18	Step19	Step20	Step21	Step22	Step23	Step24	Step25
1	1497.31	1498.02	1498.47	1498.8	1472.31	1492.41	1430.97	1354.97	1281.41	1252.17	1234.38	1234.57	1234.83	1234.85	1234.85	1234.85	1234.85	1234.85	1234.85	1234.85	1234.85	1234.85	1234.85	1234.85	1234.85	1234.85
2	1279.32	1279.68	1279.68	1279.68	1250.73	1208.77	1134.63	1068.45	1055.37	1044.95	1044.84	1044.84	1044.84	1044.84	1044.84	1044.84	1044.84	1044.84	1044.84	1044.84	1044.84	1044.84	1044.84	1044.84	1044.84	1044.84
3	1431.83	1432.04	1432.02	1432.05	1390.61	1369.61	1405.14	1371.54	1282.33	1202.7	1148.58	1126.99	1100.8	1101.02	1101.04	1101.04	1101.04	1101.04	1101.04	1101.04	1101.04	1101.04	1101.04	1101.04	1101.04	1101.04
4	1135	1136.69	1136.7	1110.3	1085.51	1025	957.99	896.3	878.19	864.55	855.32	837.2	830.13
5	1241.95	1242	1241.98	1182.18	1127.64	1100.34	1080.39	1024.09	974.85	913.7	869.15	855.22	852.28	839.6	839.55	839.55	839.55	839.55	839.55	839.55	839.55	839.55	839.55	839.55	839.55	839.55
6	1111	1111.12	1103.41	1079.66	1047.03	993.62	942.02	921
7	1200.78	1201.28	1201.18	1201.18	1164.06	1154.83	1103.52	1039.26	972.98	927.93	914.55	907.61	900.05	889.5
8	1331.74	1331.24	1331.17	1331.67	1256.91	1172.78	1096.56	1075.53	1067.11	1050.23	1050.13	1053.49	1053.65	1053.63	1053.63	1053.63	1053.63	1053.63	1053.63	1053.63	1053.63	1053.63	1053.63	1053.63	1053.63	1053.63
9	1309.9	1309.47	1309.45	1302.69	1293.66	1265.77	1228.58	1198.4	1189.19	1159.57	1159.66	1159.61	1159.63	1159.63	1159.63	1159.63	1159.63	1159.62	1159.62	1159.62	1159.61	1159.61	1159.61	1160.18	1159.6	1160.17
10	1360.54	1361.58	1361.45	1360.01	1357.5	1371.9	1414.52	1375.66	1281.88	1207.57	1134.91	1070.44	1032.99	1008.19	1008.71	1011.34	1011.51	1011.9	1011.9	1011.9	1011.9	1011.9	1011.9	1011.9	1011.9	1011.9
11	1370.16	1370.06	1369.91	1369.91	1323.09	1306.37	1354.34	1335.03	1300.94	1224.13	1159.81	1119.87	1106.4	1106.02	1105.33	1105.33	1105.33	1105.33	1105.33	1105.33	1105.33	1105.33	1105.33	1105.33	1105.33	1105.33
12	1142.92	1143.29	1143.22	1143.21	1147.3	1185.09	1125.95	1053.36	994.9	975.52	928.61	925.21	904.54	904.46
13	1281.53	1283.79	1283.65	1260.2	1226.98	1156.71	1080.92	1021.42	994.63	991.01	993.65	993.84	993.86	993.86	993.86	993.86	993.86	993.86	993.86	993.86	993.86	993.86	993.86	993.86	993.86	993.86
14	1360.11	1349.16	1349.17	1349.16	1334.07	1306.15	1306.23	1304.43	1260.81	1221.64	1152.02	1087.1	1039.03	1022.05	1017.68	1010.47
15	1350.47	1376.99	1377	1377	1406.27	1368.25	1281.58	1193.72	1139.44	1121.66	1113.94	1100.94	1100.86	1100.85	1100.85	1100.85	1100.85	1100.85	1100.85	1100.85	1100.85	1100.85	1100.85	1100.85	1100.85	1100.85
16	1479.12	1479.81	1478.91	1478.91	1462.57	1504.9	1460.23	1376.38	1296.72	1234.53	1223.69
17	1330.75	1329.72	1329.67	1255.13	1211.12	1219.94	1214.72	1226.65	1219.13	1180.66	1116.89	1054.37	999.73	964.14	946.3	934.76	935.59	935.54	936.73	937.31	937.7	938.1	938.65
18	1270.14	1263.45	1263.42	1244.34	1188.93	1123.53	1054.61	993.97	976.28	961.72	961.64	962.86	960.69	960.28	960.14	960.13	960.13	960.13	960.13	960.13	960.13	960.13	960.13	960.13	960.13	960.13
19	1258.44	1258.73	1258.73	1263.47	1202.73	1129.35	1055.56	989.06	931.15	909.47	909.05	908.96	908.96	909.87	910	910.03	910.03	910.03	910.03	910.03	910.03	910.03	910.03	910.03	910.03	910.03
20	1238.46	1239.17	1239.1	1192.93	1128.73	1086.53	1028.51	963.95	911.63	878.57	872.89	865.17	862.77	869.23	873.97	873.91	873.91	873.91	873.91	873.91	873.91	873.91	873.91	873.91	873.91	873.91
21	998.17	997.43	974.4	940.96	908.6	874.3	831.27	782.71	737.93	728.42	721.36	720.53	719.97	719.76	719.83	719.81	719.81	719.81	719.81	719.81	719.81	719.81	719.81	719.81	719.81	719.81
22	1369.5	1369.79	1368.84	1368.84	1368.73	1370.84	1339.4	1259.27	1182.31	1112.46	1073.01	1071.18	1066.05	1059.29	1059.45	1059.43	1059.43	1059.43	1059.43	1059.43	1059.43	1059.43	1059.43	1059.43	1059.43	1059.43
23	1208.62	1209.22	1209.23	1209.23	1166.4	1134	1099	1055.02	995.8	947	935.82	922.67	910.98	877.86	878.03	877.95	877.95	877.95	877.95	877.95	877.95	877.95	877.95	877.95	877.95	877.95
24	1354.12	1354.38	1348.29	1312.05	1257.28	1185.11	1124.43	1088.14	1072.95	1072.18	1072.05	1072.05	1072.05	1072.05	1072.05	1072.05	1072.05	1072.05	1072.05	1072.05	1072.05	1072.05	1072.05	1072.05	1072.05	1072.05
25	1395.32	1397.07	1396.96	1339.16	1278.79	1206.73	1128.65	1063.96	1032.01	1016.13	1016.02	1022.67	1022.83	1022.75	1022.75	1022.75	1022.75	1022.75	1022.75	1022.75	1022.75	1022.75	1022.75	1022.75	1022.75	1022.75
26	1153.67	1154.3	1154.19	1154.19	1127.66	1105.22	1053.18	1019.79	975.35	918.5	878.2	863.64	856.64	850.32	849.29	849.29	849.29	849.29	849.29	849.29	849.29	849.29	849.29	849.29	849.29	849.29
27	1295.74	1295.16	1284.78	1207.09	1140.47	1082.34	1028.37	978.46	924.75	895.1	862.61	852.98	851.94	844.61

## Sheet: D2cm(Dmax-cGy)
Cases	Step0	Step1	Step2	Step3	Step4	Step5	Step6	Step7	Step8	Step9	Step10	Step11	Step12	Step13	Step14	Step15	Step16	Step17	Step18	Step19	Step20	Step21	Step22	Step23	Step24	Step25
1	2545.73	2545.88	2545.9	2566.56	2481.02	2412.79	2364.54	2247.66	2115.69	2051.58	2037.28	2012.54	1961.04
2	2488.94	2489.17	2489.13	2442.03	2308.27	2166.67	2039.67	1994.66	1981.89	1762.87	1763.01	1762.94	1762.96	1762.97	1762.97	1762.96	1762.96	1762.96	1762.95	1762.95	1762.94	1762.93	1762.93	1762.91	1764.21	1764.18
3	2567.36	2566.22	2567.88	2571.53	2515.27	2451.05	2385.88	2339.49	2265.35	2162.2	2104.61	2105.03	2105.06	2105.06	2105.06	2105.06	2105.06	2105.06	2105.06	2105.06	2105.06	2105.06	2105.06	2105.06	2105.06	2105.06
4	2541.23	2510.4	2510.34	2513.15	2413.93	2338.38	2246.97	2156.94	2095.37	2056.43	2056.27	2064.6	2057.85	2056.97	2054.52	2054.51	2054.51	2054.51	2054.51	2054.51	2054.51	2054.51	2054.51	2054.51	2054.51	2054.51
5	2624.91	2625.51	2625.52	2561.29	2459.72	2378.85	2373.8	2450.08	2550.83	2611.62	2485.63	2485.38	2485.38	2351.15	2351.48	2351.55	2351.55	2351.55	2351.55	2351.55	2351.55	2351.55	2351.55	2351.55	2351.55	2351.55
6	2682.47	2683.32	2680.46	2658.88	2560.14	2444.11	2369.59	2322.61	2394.73	2384.46	2353.77	2315.82	2283.56	2232.4	2194.17	2194.02	2194.02	2194.02	2194.02	2194.02	2194.02	2194.02	2194.02	2194.02	2194.02	2194.02
7	2406.09	2406.32	2372.29	2325.14	2267.04	2193.2	2193.8	2163.9	2032.8	1956.21	1850	1704.74	1702.2	1624.42	1624.58	1624.55	1624.55	1624.55	1624.55	1624.55	1624.55	1624.55	1624.55	1624.55	1624.55	1624.55
8	2627.7	2628.25	2628.27	2628.27	2568.54	2414.41	2325.83	2345.03	2348.86	2411.17	2345.51	2258.97	2249.45	2197.62	2197.96	2197.92	2197.92	2197.92	2197.92	2197.92	2197.92	2197.92	2197.92	2197.92	2197.92	2197.92
9	2511.5	2512.05	2511.36	2511.37	2410.93	2334.8	2253.72	2199.3	2166.34	2149.13	2125.87	2100.32	2077.81	2092.1	2092.51	2091.59	2091.59	2091.59	2091.59	2091.59	2091.59	2091.59	2091.59	2091.59	2091.59	2091.59
10	2624.11	2623.89	2609.45	2639.11	2673.4	2576.26	2636.84	2604.96	2573.98	2569.1	2568.1	2568.1	2568.1	2568.1	2568.1	2568.1	2568.1	2568.1	2568.1	2568.1	2568.1	2568.1	2568.1	2568.1	2568.1	2568.1
11	2626.2	2623.65	2623.45	2566.93	2476.92	2390.78	2386.28	2421.39	2349.74	2258.39	2257.54	2144.63	2144.97	2146.33	2146.33	2146.33	2146.33	2146.33	2146.33	2146.33	2146.33	2146.33	2146.33	2146.33	2146.33	2146.33
12	2530.56	2531.27	2528.42	2528.41	2437.21	2365.5	2336.63	2374.61	2426.93	2260.42	2210.58	2177.52	2161.73	2145.25	2145.2	2145.2	2145.2	2145.2	2145.2	2145.2	2145.2	2145.2	2145.2	2145.2	2145.2	2145.2
13	2650.7	2651.4	2647.76	2647.14	2565.76	2477.74	2517.32	2568.74	2620.18	2584.94	2586.4	2508.7	2508.47	2486.95
14	2969.62	2903.61	2903.63	2903.62	2817.48	2767.82	2768	2751.44	2708.16	2632.42	2589.34	2565.48	2526.64	2527.69	2519.13	2511.29
15	2744.6	2741.92	2744.04	2640.16	2547.31	2472.75	2428.21	2399.71	2330.82	2232.36	2182.77	2138.47	2134.02	2080.88	2080.76	2080.76	2080.76	2080.76	2080.76	2080.76	2080.76	2080.76	2080.76	2080.76	2080.76	2080.76
16	2846.22	2846.62	2846.59	2845.97	2679.27	2540.59	2418.92	2354.82	2311.04	2288.06	2243.02	2166.8	2071.9	2072.31	2072.34	2072.34	2072.34	2072.34	2072.34	2072.34	2072.34	2072.34	2072.34	2072.34	2072.34	2072.34
17	2814.59	2814.45	2814.18	2780.06	2671.61	2571.9	2495.56	2491.63	2552.12	2583.59	2694.96	2809.24	2743.11	2598.97	2532.13	2480.25	2480.69	2479.77	2479.77	2479.77	2479.77	2479.77	2479.77	2479.77	2479.77	2479.77
18	2601.02	2600.94	2600.8	2580.69	2459.01	2345.02	2182.98	2135.11	2116.8	2080.9	2080.71	2060.52	2060.83	2060.79	2060.79	2060.79	2060.79	2060.79	2060.79	2060.79	2060.79	2060.79	2060.79	2060.79	2060.79	2060.79
19	2627.9	2627.54	2564.17	2514.27	2461.15	2309.65	2178.75	2166.17
20	2784.29	2763.87	2761.02	2679.02	2595.47	2488.9	2468.55	2441.76	2449.66	2617.14	2769.16	2774.09	2743.4	2727.33	2615.81	2568.7	2533.88	2508.2	2479.11	2444.08	2404.3	2349.52	2302.71
21	2696.93	2695.47	2694.38	2694.38	2691.15	2633.7	2603.65	2548.58	2547.78	2525.69	2511.47
22	2558.91	2545.93	2545.94	2545.95	2442.96	2335.55	2270.3	2316.16	2213.23	2135.42	2122.86	2101.39	2100.11	2100.09	2100.09	2100.09	2100.09	2100.09	2100.09	2100.09	2100.09	2100.09	2100.09	2100.09	2100.09	2100.09
23	2736.93	2737.08	2736.91	2736.89	2726.03	2701.91	2616.78	2656.42	2616.67	2582.21	2525.6	2520.3	2460.4	2460.2	2459.59
24	2814.75	2815.22	2814.25	2814.25	2690.09	2584.74	2499.42	2539.97	2565.55	2592.43	2519.93	2384.42	2356.13	2353.36	2353.22	2353.24	2353.24	2353.24	2353.24	2353.24	2353.24	2353.24	2353.24	2353.24	2353.24	2353.24
25	2607.87	2608.95	2608.04	2608.04	2554.25	2456.1	2357.6	2395.11	2437.37	2502.42	2472.59	2465.05	2456.08	2443.86
26	2638.94	2639.68	2639.67	2639.68	2539.1	2436.76	2374.12	2346.5	2277.31	2246.51	2243.97	2243.97	2243.97	2243.97	2243.97	2243.97	2243.97	2243.97	2243.97	2243.97	2243.97	2243.97	2243.97	2243.97	2243.97	2243.97
27	2608.81	2609.34	2608.7	2601.25	2458.43	2465.24	2474.58	2542.4	2555.9	2432.21	2340.92	2317.36	2317.85	2317.88	2317.88	2317.88	2317.88	2317.88	2317.88	2317.88	2317.88	2317.88	2317.88	2317.88	2317.88	2317.88
